# Supplementary material for: Investigation of Impact of Oxidative Stress on Human Periodontal Ligament Cells Exposed to Static Compression
Source: Int J Mol Sci. 2024 Dec 17;25(24):13513. doi: 10.3390/ijms252413513 (PMC11678643; doi:10.3390/ijms252413513)
Supplement: Supplementary file 1 [file ijms-25-13513-s001.zip]

Archive with 3 entries (3 files):
- .DS_Store
- Supplement_File S1_SH009_MIQE_Primer_FINAL.pdf
- Supplement_File S2_SH009_RefFinder Results_FINAL.pdf
